# Supplementary material for: Cognitive and Developmental Functions in Autistic and Non-Autistic Children and Adolescents: Evidence from the Intelligence and Development Scales–2
Source: J Intell. 2022 Nov 21;10(4):112. doi: 10.3390/jintelligence10040112 (PMC9680381; doi:10.3390/jintelligence10040112)
Supplement: Supplementary file 1 [file jintelligence-10-00112-s001.zip]

Archive with 1 entries (1 files):
- jintelligence-1989732-supplementary.pdf
